# Supplementary material for: Commiphora leptophloeos Bark Decoction: Phytochemical Composition, Antioxidant Capacity, and Non-Genotoxic Safety Profile
Source: Pharmaceuticals (Basel). 2025 Jun 10;18(6):863. doi: 10.3390/ph18060863 (PMC12196306; doi:10.3390/ph18060863)
Supplement: Supplementary file 1 [file pharmaceuticals-18-00863-s001.zip]

Archive with 5 entries (5 files):
- Supplementary Table S2.pdf
- Supplementary Figure S1.pdf
- Supplementary Figure S2.pdf
- Supplementary Figure S3.pdf
- Supplementary Table S1.pdf
